# Supplementary material for: Identification and validation of a m7G-related lncRNA signature for predicting the prognosis and therapy response in hepatocellular carcinoma
Source: PLoS One. 2023 Aug 3;18(8):e0289552. doi: 10.1371/journal.pone.0289552 (PMC10399872; doi:10.1371/journal.pone.0289552)
Supplement: S1 Table — (XLSX) [file pone.0289552.s001.xlsx]

## Sheet: Supplementary Table 1
Supplementary Table 1: A total of 47 m7G-related genes
Gene Symbol	Description	Category	Gifts	GC Id	Relevance score
METTL1	Methyltransferase 1, TRNA Methylguanosine	Protein Coding	40	GC12M057768	22.3956
DCPS	Decapping Enzyme, Scavenger	Protein Coding	40	GC11P126303	13.979
EIF4E	Eukaryotic Translation Initiation Factor 4E	Protein Coding	47	GC04M098879	13.9011
RNMT	RNA Guanine-7 Methyltransferase	Protein Coding	40	GC18P016100	12.1224
WDR4	WD Repeat Domain 4	Protein Coding	37	GC21M042843	7.81737
RAMAC	RNA Guanine-7 Methyltransferase Activating Subunit	Protein Coding	23	GC15P087451	7.088
POLR2L	RNA Polymerase II, I And III Subunit L	Protein Coding	39	GC11M002042	5.48403
PNP	Purine Nucleoside Phosphorylase	Protein Coding	44	GC14P020468	5.4137
DXO	Decapping Exoribonuclease	Protein Coding	32	GC06M031969	4.87816
NUDT12	Nudix Hydrolase 12	Protein Coding	36	GC05M103548	4.07433
BUD23	BUD23 RRNA Methyltransferase And Ribosome Maturation Factor	Protein Coding	30	GC07P074164	3.22148
TGS1	Trimethylguanosine Synthase 1	Protein Coding	37	GC08P055773	3.10794
NCBP1	Nuclear Cap Binding Protein Subunit 1	Protein Coding	37	GC09P097633	2.15366
DGUOK	Deoxyguanosine Kinase	Protein Coding	43	GC02P073926	2.09443
TOP1	DNA Topoisomerase I	Protein Coding	46	GC20P041028	1.31002
RNGTT	RNA Guanylyltransferase And 5'-Phosphatase	Protein Coding	40	GC06M088609	1.2654
EIF4EBP1	Eukaryotic Translation Initiation Factor 4E Binding Protein 1	Protein Coding	44	GC08P038236	1.03097
ERCC2	ERCC Excision Repair 2, TFIIH Core Complex Helicase Subunit	Protein Coding	46	GC19M045349	0.960487
ERCC3	ERCC Excision Repair 3, TFIIH Core Complex Helicase Subunit	Protein Coding	46	GC02M127257	0.892796
CDK7	Cyclin Dependent Kinase 7	Protein Coding	44	GC05P069308	0.892796
CCNH	Cyclin H	Protein Coding	43	GC05M087311	0.892796
GTF2H1	General Transcription Factor IIH Subunit 1	Protein Coding	41	GC11P018357	0.892796
POLR2E	RNA Polymerase II, I And III Subunit E	Protein Coding	41	GC19M001086	0.892796
GTF2F2	General Transcription Factor IIF Subunit 2	Protein Coding	40	GC13P045120	0.892796
MNAT1	MNAT1 Component Of CDK Activating Kinase	Protein Coding	40	GC14P060734	0.892796
POLR2C	RNA Polymerase II Subunit C	Protein Coding	40	GC16P057462	0.892796
GTF2H4	General Transcription Factor IIH Subunit 4	Protein Coding	39	GC06P070127	0.892796
POLR2D	RNA Polymerase II Subunit D	Protein Coding	39	GC02M128136	0.892796
POLR2J	RNA Polymerase II Subunit J	Protein Coding	39	GC07M102473	0.892796
GTF2F1	General Transcription Factor IIF Subunit 1	Protein Coding	38	GC19M006397	0.892796
SUPT5H	SPT5 Homolog, DSIF Elongation Factor Subunit	Protein Coding	38	GC19P039436	0.892796
POLR2F	RNA Polymerase II, I And III Subunit F	Protein Coding	38	GC22P037952	0.892796
GTF2H2	General Transcription Factor IIH Subunit 2	Protein Coding	37	GC05M071032	0.892796
GTF2H3	General Transcription Factor IIH Subunit 3	Protein Coding	37	GC12P123633	0.892796
POLR2H	RNA Polymerase II, I And III Subunit H	Protein Coding	36	GC03P184361	0.892796
POLR2I	RNA Polymerase II Subunit I	Protein Coding	36	GC19M036113	0.892796
POLR2G	RNA Polymerase II Subunit G	Protein Coding	35	GC11P062773	0.892796
POLR2K	RNA Polymerase II, I And III Subunit K	Protein Coding	35	GC08P100150	0.892796
RPS6	Ribosomal Protein S6	Protein Coding	42	GC09M019375	0.521177
IFIT5	Interferon Induced Protein With Tetratricopeptide Repeats 5	Protein Coding	33	GC10P089414	0.484085
POLR2A	RNA Polymerase II Subunit A	Protein Coding	43	GC17P010068	0.416394
MYC	MYC Proto-Oncogene, BHLH Transcription Factor	Protein Coding	48	GC08P127735	0.409992
CCNB1	Cyclin B1	Protein Coding	44	GC05P069167	0.3423
CDK1	Cyclin Dependent Kinase 1	Protein Coding	43	GC10P060772	0.3423
PABPC1	Poly(A) Binding Protein Cytoplasmic 1	Protein Coding	40	GC08M100685	0.3423
PSMC4	Proteasome 26S Subunit, ATPase 4	Protein Coding	39	GC19P044962	0.3423
MIRLET7A1	MicroRNA Let-7a-1	RNA Gene	21	GC09P094175	0.3423
