# Supplementary material for: Identification and validation of a m7G-related lncRNA signature for predicting the prognosis and therapy response in hepatocellular carcinoma
Source: PLoS One. 2023 Aug 3;18(8):e0289552. doi: 10.1371/journal.pone.0289552 (PMC10399872; doi:10.1371/journal.pone.0289552)
Supplement: S2 Table — (XLS) [file pone.0289552.s002.xls]

## Sheet: Sheet1
Supplementary Table 2: The primers used in real-time PCR
CASC19，forward:5′-TTTAGCCTGCATAGGACCCTC-3′，
reverse: 5′-GTCTGGTCAAATTACAATCAGTTGG-3′
β-actin， forward: 5′-CACCCAGCACAATGAAGATCAAGAT-3′,
reverse: 5′-CCAGTTTTTAAATCCTGAGTCAAGC-3′.
