# Supplementary material for: Identification and validation of a m7G-related lncRNA signature for predicting the prognosis and therapy response in hepatocellular carcinoma
Source: PLoS One. 2023 Aug 3;18(8):e0289552. doi: 10.1371/journal.pone.0289552 (PMC10399872; doi:10.1371/journal.pone.0289552)
Supplement: S3 Table — (XLSX) [file pone.0289552.s003.xlsx]

## Sheet: Supplementary Table 3
Supplementary Table 3: List of 91 m7G-related lncRNAs
gene	KM	B	SE	HR	HR.95L	HR.95H	pvalue
PTOV1-AS1	0.0348227	0.226546	0.0896566	1.25426	1.05214	1.49521	0.01151
RAB11B-AS1	0.00535872	-0.0320213	0.0163125	0.968486	0.938011	0.999951	0.0496475
AL049840.4	0.0127365	0.0677009	0.0237583	1.07005	1.02136	1.12105	0.00437787
LINC00665	0.0472044	0.136833	0.0393988	1.14664	1.06143	1.23869	0.000514603
AL355574.1	0.00836537	0.244079	0.0755405	1.27645	1.10078	1.48014	0.00123314
AC093673.1	0.00215966	0.0299936	0.0143802	1.03045	1.00181	1.0599	0.0370011
GASAL1	0.0134481	0.349915	0.104801	1.41895	1.15547	1.7425	0.000841251
AC009005.1	0.0207765	0.170964	0.044596	1.18645	1.08715	1.29482	0.000126275
AC009403.1	0.0143222	0.162509	0.0431352	1.17646	1.08109	1.28025	0.000164937
AC145343.1	0.00168598	0.267827	0.0946793	1.30712	1.08574	1.57365	0.00467251
AC004656.1	0.0020529	0.141172	0.0335244	1.15162	1.07839	1.22983	2.54226e-05
CASC19	0.0312392	0.146024	0.0381868	1.15722	1.07377	1.24716	0.000131334
SNHG3	0.000649315	0.0705657	0.0147767	1.07312	1.04248	1.10465	1.79284e-06
HNF1A-AS1	0.0306061	0.0662452	0.0315024	1.06849	1.00451	1.13654	0.0354779
NRSN2-AS1	0.00800362	0.247514	0.0868388	1.28084	1.08038	1.51849	0.00436817
ZEB1-AS1	0.00359569	0.38616	0.113885	1.47132	1.17698	1.83927	0.000696957
SNHG16	0.0103315	0.0980331	0.0476893	1.103	1.00457	1.21107	0.0398151
ZNF529-AS1	0.0278782	0.255087	0.11898	1.29057	1.02213	1.62952	0.0320374
AC124798.1	0.0034338	0.215853	0.0562963	1.24092	1.11128	1.38568	0.000125958
PCAT6	0.00635051	0.0847234	0.0370743	1.08842	1.01213	1.17045	0.0222993
AC103760.1	0.00185108	-0.156005	0.05817	0.855555	0.763367	0.958875	0.00732091
LINC00623	0.0278482	0.217167	0.0773795	1.24255	1.0677	1.44604	0.00500789
AC068473.5	0.00447116	0.36641	0.094387	1.44255	1.19891	1.73569	0.000103602
PIK3CD-AS2	0.0122896	0.232293	0.0459802	1.26149	1.15278	1.38045	4.37143e-07
MIR210HG	0.000185324	0.147815	0.0347491	1.1593	1.08297	1.24101	2.10189e-05
TMEM220-AS1	0.000538126	-0.302942	0.0806394	0.738642	0.630658	0.865116	0.000172138
BX537318.1	0.0171898	0.208406	0.0899495	1.23171	1.03263	1.46918	0.0205078
AL390198.1	0.0324112	0.0989016	0.0418786	1.10396	1.01696	1.19839	0.0181951
SBF2-AS1	0.00811065	0.361488	0.119779	1.43546	1.1351	1.8153	0.00254493
CASC9	0.00292689	0.0536084	0.018824	1.05507	1.01685	1.09472	0.00440133
DANCR	0.00132117	0.0185089	0.0073584	1.01868	1.0041	1.03348	0.0118916
Z83851.1	0.0260852	0.167966	0.0606557	1.1829	1.05031	1.33222	0.00561998
AC016747.1	0.0096809	0.166497	0.0517013	1.18116	1.06733	1.30712	0.00128027
AC007405.3	0.0490398	0.146223	0.0483846	1.15745	1.05273	1.27259	0.00251023
AL355488.1	0.00628486	0.144108	0.0672639	1.15501	1.01235	1.31777	0.0321592
LYRM4-AS1	0.0466178	0.331964	0.118652	1.3937	1.10452	1.7586	0.00514538
AL445493.3	0.000201547	-0.472668	0.181857	0.623337	0.436441	0.890267	0.00934649
AC026401.3	0.0013759	0.0908519	0.0231082	1.09511	1.04661	1.14585	8.43856e-05
AC100847.1	0.0240861	0.255023	0.103113	1.29049	1.05435	1.57952	0.0133896
AC004816.1	0.00101123	0.198564	0.0597574	1.21965	1.08485	1.3712	0.00089109
AC010969.2	0.00731167	0.29537	0.10782	1.34362	1.08768	1.65979	0.00615363
AP001065.1	0.0132028	-0.104825	0.0416776	0.900482	0.829849	0.977128	0.0118989
FOXD2-AS1	0.000427407	0.158917	0.0427573	1.17224	1.07801	1.27471	0.000201825
AC092171.2	0.00725254	0.0820847	0.0325576	1.08555	1.01844	1.15708	0.0116952
AC010761.1	0.00863501	0.364033	0.119055	1.43912	1.13961	1.81735	0.00223061
MAPKAPK5-AS1	5.81718e-05	0.0625119	0.0293494	1.06451	1.005	1.12754	0.0331782
LINC00261	0.00860411	-0.0172881	0.00736642	0.98286	0.968772	0.997154	0.0189314
AL050341.2	0.016272	0.157871	0.0503165	1.17101	1.06104	1.29238	0.00170367
MIR4435-2HG	0.00885812	0.119869	0.0383715	1.12735	1.04567	1.2154	0.00178465
PRRT3-AS1	0.0074205	0.0933268	0.0260351	1.09782	1.04321	1.15529	0.000337524
SREBF2-AS1	0.00821795	0.404465	0.114588	1.4985	1.19707	1.87583	0.000415966
SNHG7	0.0286375	0.0298649	0.0128343	1.03032	1.00472	1.05656	0.019967
NRAV	4.42492e-06	0.22359	0.0461036	1.25056	1.14251	1.36882	1.23629e-06
AC009779.2	0.000720389	0.171388	0.0420256	1.18695	1.0931	1.28886	4.53915e-05
AC245297.3	0.0160552	0.110822	0.0429814	1.1172	1.02694	1.21539	0.00992696
LINC01138	0.000170822	0.404424	0.0880675	1.49844	1.26089	1.78075	4.3859e-06
AC145207.5	0.00650199	0.606749	0.13453	1.83446	1.40928	2.38792	6.47796e-06
AL139412.1	0.0025859	0.246248	0.103852	1.27922	1.04363	1.56799	0.0177329
AL031985.3	8.57533e-05	0.640455	0.103866	1.89734	1.54787	2.32572	6.99758e-10
FGD5-AS1	0.00945609	0.0277924	0.0123565	1.02818	1.00358	1.05339	0.0244996
AC005332.5	0.0107	0.173012	0.0571933	1.18888	1.06281	1.32991	0.00248599
AL117336.3	0.010341	0.485524	0.0970825	1.62503	1.34346	1.96561	5.69877e-07
WAC-AS1	0.0202371	0.0879961	0.0226885	1.09198	1.04449	1.14164	0.000105126
Z95115.1	0.0356853	0.208094	0.0728767	1.23133	1.06744	1.42039	0.00429785
NIFK-AS1	0.0332519	0.250011	0.0989253	1.28404	1.05773	1.55878	0.0114954
AC074117.1	0.0138286	0.368911	0.110249	1.44616	1.16512	1.79498	0.000819366
AC006504.8	0.00326652	0.327493	0.0993349	1.38749	1.14202	1.68571	0.000977726
LINC01184	0.0446378	0.215128	0.0838976	1.24002	1.052	1.46165	0.0103422
AC084033.3	0.00136668	0.0997439	0.0460994	1.10489	1.00943	1.20937	0.0304898
AL359504.2	0.0389628	0.380209	0.144049	1.46259	1.10283	1.93971	0.00830447
CYTOR	0.000121135	0.0350252	0.0119197	1.03565	1.01173	1.06013	0.00329885
AC012146.1	0.0151892	0.0748266	0.0357959	1.0777	1.00468	1.15602	0.0365849
AC015908.3	1.23719e-05	-0.41126	0.0973621	0.662815	0.547668	0.802171	2.39977e-05
AC115619.1	0.000342759	-0.0191813	0.0058456	0.981002	0.969826	0.992306	0.00103323
LINC02362	0.0335148	-0.068885	0.0329499	0.933434	0.875058	0.995705	0.0365639
AL354892.2	0.0142218	0.0985343	0.0447214	1.10355	1.01094	1.20465	0.0275742
AC040970.1	0.0181736	0.199822	0.0608918	1.22119	1.0838	1.37598	0.00103224
AL603839.3	0.0386108	0.314231	0.0930595	1.36921	1.14092	1.64316	0.000733706
AC020915.3	0.000692651	0.314216	0.107007	1.36919	1.11014	1.68868	0.00332041
SNHG12	0.00688308	0.13111	0.0475625	1.14009	1.03862	1.25149	0.00584077
SNHG20	0.00331287	0.239	0.096967	1.26998	1.05017	1.5358	0.0137106
ZFPM2-AS1	0.0003372	0.092535	0.0196885	1.09695	1.05543	1.14011	2.60238e-06
AL365203.2	0.000804381	0.139537	0.0286066	1.14974	1.08705	1.21605	1.07281e-06
AC099850.3	0.00348958	0.142119	0.0240673	1.15271	1.0996	1.20839	3.5249e-09
AL606489.1	0.00778057	0.195493	0.0738007	1.21591	1.05216	1.40514	0.00807481
RNASEH1-AS1	0.0493635	0.11486	0.0518765	1.12172	1.01327	1.24177	0.0268212
BACE1-AS	0.00990074	0.201798	0.0514624	1.2236	1.1062	1.35346	8.80841e-05
AC024361.1	0.0235265	0.342366	0.15052	1.40828	1.04849	1.89152	0.0229325
AL449106.1	0.0483149	-0.295845	0.15034	0.743903	0.554047	0.998816	0.0490857
AL512598.1	0.0344634	0.144115	0.059727	1.15502	1.02742	1.29846	0.0158265
F11-AS1	0.018455	-0.154723	0.0585556	0.856652	0.763769	0.960832	0.00823386
