# Supplementary material for: Identification and validation of a m7G-related lncRNA signature for predicting the prognosis and therapy response in hepatocellular carcinoma
Source: PLoS One. 2023 Aug 3;18(8):e0289552. doi: 10.1371/journal.pone.0289552 (PMC10399872; doi:10.1371/journal.pone.0289552)
Supplement: S4 Table — (XLSX) [file pone.0289552.s004.xlsx]

## Sheet: Supplementary Table 4
Supplementary Table 4: GSEA analysis
NAME	ES	NES	NOM p-val	FDR q-val
KEGG_RNA_DEGRADATION	0.715104	2.04477	0	0.0106268
KEGG_PYRIMIDINE_METABOLISM	0.610446	2.02832	0	0.00673609
KEGG_BASE_EXCISION_REPAIR	0.753413	2.01841	0	0.00449073
KEGG_OOCYTE_MEIOSIS	0.631206	2.01453	0	0.00441568
KEGG_CELL_CYCLE	0.723483	2.00029	0	0.00371566
KEGG_SPLICEOSOME	0.763695	1.99937	0	0.00328439
KEGG_PURINE_METABOLISM	0.553124	1.97221	0	0.00474398
KEGG_HOMOLOGOUS_RECOMBINATION	0.789204	1.9381	0	0.00642072
KEGG_N_GLYCAN_BIOSYNTHESIS	0.645698	1.92356	0	0.0083255
KEGG_UBIQUITIN_MEDIATED_PROTEOLYSIS	0.645206	1.92015	0	0.0081844
KEGG_NUCLEOTIDE_EXCISION_REPAIR	0.713041	1.91845	0	0.00762763
KEGG_DNA_REPLICATION	0.832543	1.86663	0	0.0151492
KEGG_MISMATCH_REPAIR	0.806935	1.86427	0	0.0146824
KEGG_GLYCOSYLPHOSPHATIDYLINOSITOL_GPI_ANCHOR_BIOSYNTHESIS	0.678363	1.85359	0	0.0155805
KEGG_PROGESTERONE_MEDIATED_OOCYTE_MATURATION	0.603204	1.85299	0	0.0145418
KEGG_LYSOSOME	0.548632	1.80384	0.00743494	0.0298841
KEGG_ENDOCYTOSIS	0.544486	1.79003	0	0.032799
KEGG_SELENOAMINO_ACID_METABOLISM	0.597113	1.78769	0.00389105	0.0318895
KEGG_ADHERENS_JUNCTION	0.599	1.76929	0.00782779	0.0379351
KEGG_PATHOGENIC_ESCHERICHIA_COLI_INFECTION	0.610546	1.76179	0.0118577	0.0388831
KEGG_NOTCH_SIGNALING_PATHWAY	0.61373	1.75807	0.00403226	0.0379547
KEGG_BLADDER_CANCER	0.585257	1.74602	0.00198807	0.0408358
KEGG_BASAL_TRANSCRIPTION_FACTORS	0.635292	1.73911	0.00199601	0.0418285
KEGG_MTOR_SIGNALING_PATHWAY	0.585273	1.73213	0.00198807	0.0443041
KEGG_REGULATION_OF_ACTIN_CYTOSKELETON	0.514435	1.72258	0.0114943	0.0467572
KEGG_ACUTE_MYELOID_LEUKEMIA	0.566575	1.71454	0.00198807	0.0490158
KEGG_RNA_POLYMERASE	0.632201	1.71124	0.0196078	0.0494605
KEGG_FC_GAMMA_R_MEDIATED_PHAGOCYTOSIS	0.585379	1.70888	0.0136719	0.0491224
KEGG_INOSITOL_PHOSPHATE_METABOLISM	0.585786	1.7078	0.00996016	0.0475783
KEGG_EPITHELIAL_CELL_SIGNALING_IN_HELICOBACTER_PYLORI_INFECTION	0.552271	1.70759	0.012	0.0461129
KEGG_SNARE_INTERACTIONS_IN_VESICULAR_TRANSPORT	0.5909	1.70642	0.01	0.0452212
KEGG_NON_SMALL_CELL_LUNG_CANCER	0.566664	1.68642	0.00199601	0.0540738
KEGG_INSULIN_SIGNALING_PATHWAY	0.492227	1.68053	0.00202429	0.0555864
KEGG_P53_SIGNALING_PATHWAY	0.512311	1.6793	0.00790514	0.0542929
KEGG_VIBRIO_CHOLERAE_INFECTION	0.542855	1.67905	0.0137795	0.0528257
KEGG_COLORECTAL_CANCER	0.571445	1.67759	0.00584795	0.0519275
KEGG_CHRONIC_MYELOID_LEUKEMIA	0.571879	1.67592	0.00795229	0.051147
KEGG_RIG_I_LIKE_RECEPTOR_SIGNALING_PATHWAY	0.519688	1.67569	0.00389864	0.0499446
KEGG_NEUROTROPHIN_SIGNALING_PATHWAY	0.54729	1.67099	0.0119048	0.0510144
KEGG_THYROID_CANCER	0.580355	1.66195	0.0156556	0.0540298
KEGG_PROTEASOME	0.645407	1.64831	0.0366795	0.0587486
KEGG_CYTOSOLIC_DNA_SENSING_PATHWAY	0.53845	1.64815	0.0192678	0.0573498
KEGG_PANCREATIC_CANCER	0.574097	1.64063	0.0140281	0.059258
KEGG_ENDOMETRIAL_CANCER	0.553982	1.63745	0.00994036	0.0591474
KEGG_PHOSPHATIDYLINOSITOL_SIGNALING_SYSTEM	0.555523	1.63461	0.016129	0.0595836
KEGG_ERBB_SIGNALING_PATHWAY	0.524433	1.6342	0.020202	0.0585393
KEGG_GLIOMA	0.522942	1.63007	0.0120968	0.0596632
KEGG_VASOPRESSIN_REGULATED_WATER_REABSORPTION	0.583719	1.62939	0.0142276	0.058797
KEGG_RENAL_CELL_CARCINOMA	0.556133	1.62525	0.0245399	0.0599798
KEGG_PATHWAYS_IN_CANCER	0.476697	1.62396	0.0220884	0.0595584
KEGG_VEGF_SIGNALING_PATHWAY	0.50274	1.61836	0.0180361	0.0611828
KEGG_LONG_TERM_POTENTIATION	0.502345	1.61235	0.01222	0.0629447
KEGG_AMINOACYL_TRNA_BIOSYNTHESIS	0.62888	1.59949	0.0316832	0.0685549
KEGG_OTHER_GLYCAN_DEGRADATION	0.624849	1.59431	0.0290698	0.0701421
KEGG_TIGHT_JUNCTION	0.466244	1.59142	0.0221328	0.0706723
KEGG_SPHINGOLIPID_METABOLISM	0.524573	1.58135	0.038	0.0750416
KEGG_GLYCEROPHOSPHOLIPID_METABOLISM	0.439168	1.57122	0.023301	0.0797198
KEGG_GAP_JUNCTION	0.500989	1.56555	0.0254902	0.0815685
KEGG_HUNTINGTONS_DISEASE	0.460903	1.55782	0.0429448	0.0854083
KEGG_FC_EPSILON_RI_SIGNALING_PATHWAY	0.488212	1.5578	0.0277228	0.0839848
KEGG_WNT_SIGNALING_PATHWAY	0.469373	1.55018	0.036	0.0871791
KEGG_PENTOSE_PHOSPHATE_PATHWAY	0.522888	1.53869	0.0355731	0.0931345
KEGG_MELANOGENESIS	0.457191	1.53472	0.042	0.0942112
KEGG_LONG_TERM_DEPRESSION	0.468138	1.53447	0.0322581	0.0928362
KEGG_PROSTATE_CANCER	0.482079	1.53061	0.0303644	0.0926868
KEGG_REGULATION_OF_AUTOPHAGY	0.48072	1.52628	0.046332	0.0933886
KEGG_MELANOMA	0.46306	1.51785	0.0184049	0.0966796
KEGG_FRUCTOSE_AND_MANNOSE_METABOLISM	0.474948	1.50897	0.0348837	0.101086
KEGG_AMINO_SUGAR_AND_NUCLEOTIDE_SUGAR_METABOLISM	0.481368	1.50545	0.0473373	0.101745
KEGG_GNRH_SIGNALING_PATHWAY	0.461011	1.50235	0.0442656	0.102871
KEGG_MAPK_SIGNALING_PATHWAY	0.42356	1.48411	0.0471513	0.112797
KEGG_CYSTEINE_AND_METHIONINE_METABOLISM	0.450842	1.47155	0.0448598	0.115914
KEGG_COMPLEMENT_AND_COAGULATION_CASCADES	-0.834367	-2.36012	0	0
KEGG_FATTY_ACID_METABOLISM	-0.829244	-2.07033	0	0.00261878
KEGG_RETINOL_METABOLISM	-0.700918	-2.06997	0	0.0018321
KEGG_PRIMARY_BILE_ACID_BIOSYNTHESIS	-0.89314	-1.99621	0	0.00391297
KEGG_DRUG_METABOLISM_CYTOCHROME_P450	-0.668881	-1.96291	0.0019685	0.00463167
KEGG_TRYPTOPHAN_METABOLISM	-0.675301	-1.89979	0.00784314	0.00901787
KEGG_VALINE_LEUCINE_AND_ISOLEUCINE_DEGRADATION	-0.752864	-1.83323	0.00409836	0.0184652
KEGG_LINOLEIC_ACID_METABOLISM	-0.577967	-1.74995	0.00613497	0.0388553
KEGG_GLYCINE_SERINE_AND_THREONINE_METABOLISM	-0.667262	-1.74031	0.0264228	0.0379901
KEGG_BETA_ALANINE_METABOLISM	-0.631831	-1.66311	0.0295276	0.064872
KEGG_BUTANOATE_METABOLISM	-0.619106	-1.64745	0.0264766	0.0664391
KEGG_METABOLISM_OF_XENOBIOTICS_BY_CYTOCHROME_P450	-0.543199	-1.64301	0.0389864	0.0623604
KEGG_ARGININE_AND_PROLINE_METABOLISM	-0.47156	-1.54941	0.0310559	0.113261
KEGG_ALANINE_ASPARTATE_AND_GLUTAMATE_METABOLISM	-0.487691	-1.5214	0.04158	0.11817
